# Supplementary material for: The linkage of NF-κB signaling pathway-associated long non-coding RNAs with tumor microenvironment and prognosis in cervical cancer
Source: BMC Med Genomics. 2023 Jul 17;16:169. doi: 10.1186/s12920-023-01605-9 (PMC10351132; doi:10.1186/s12920-023-01605-9)
Supplement: Supplementary file 1 — Additional file 1: Table S1. [file 12920_2023_1605_MOESM1_ESM.xlsx]

## Sheet: Table S1
Table S1. The clinical information of cervical cancer samples in TCGA dataset.
Samples	OS.time	OS	T.Stage	N.Stage	M.Stage	Stage	Grade	Age
TCGA-4J-AA1J-01	542	0	T1	N0	M0	I	G3	31
TCGA-C5-A0TN-01	348	1	T1	N1	NA	I	G3	21
TCGA-C5-A1BF-01	570	1	NA	N0	NA	I	G1	46
TCGA-C5-A1BN-01	166	1	NA	NA	NA	I	G3	26
TCGA-C5-A1M6-01	955	1	NA	NA	NA	II	G3	55
TCGA-C5-A1M8-01	919	0	T1	N0	NA	I	G2	43
TCGA-C5-A1ML-01	636	1	NA	NA	NA	I	G3	49
TCGA-C5-A1MN-01	1245	1	NA	NA	NA	III	G2	42
TCGA-C5-A7CL-01	471	1	NA	NA	NA	III	G2	48
TCGA-C5-A7CM-01	619	0	NA	NA	NA	I	G2	35
TCGA-C5-A7UC-01	523	1	T1	N0	M0	I	G3	48
TCGA-C5-A7UH-01	3988	0	NA	NA	NA	III	G3	55
TCGA-C5-A8XH-01	1394	1	T1	N0	NA	I	NA	39
TCGA-C5-A8XK-01	3039	0	NA	NA	NA	NA	G3	30
TCGA-C5-A8YR-01	837	1	T1	N0	M0	I	G3	56
TCGA-C5-A8YT-01	633	1	NA	NA	NA	I	G3	36
TCGA-C5-A907-01	448	0	NA	NA	NA	I	G2	47
TCGA-DG-A2KL-01	1367	0	T2	N0	M0	II	G1	53
TCGA-DR-A0ZL-01	2669	0	T1	N0	M0	I	G3	53
TCGA-DS-A0VK-01	1118	1	T1	N1	M0	I	G3	45
TCGA-DS-A1O9-01	266	1	T4	N0	M0	IV	G3	75
TCGA-DS-A1OB-01	861	1	T1	N1	M0	I	G2	45
TCGA-EA-A3HR-01	940	0	T2	N0	M0	II	G2	57
TCGA-EA-A410-01	803	0	T2	N0	M0	II	G2	51
TCGA-EA-A411-01	747	0	T1	N0	M0	I	G2	50
TCGA-EA-A50E-01	227	1	T4	N1	M0	IV	G2	45
TCGA-EA-A556-01	453	0	T1	N0	M0	I	G3	38
TCGA-EA-A5FO-01	815	0	T1	N0	M0	I	G2	59
TCGA-EA-A5O9-01	788	0	T1	N0	M0	I	G2	39
TCGA-EA-A5ZD-01	830	0	T1	N0	M0	I	G2	40
TCGA-EA-A5ZF-01	828	0	T1	NA	M0	I	G2	56
TCGA-EA-A97N-01	11	0	T1	N0	M0	I	G2	38
TCGA-EK-A2GZ-01	383	0	NA	NA	NA	III	G2	64
TCGA-EK-A2PM-01	18	0	NA	NA	NA	II	G3	81
TCGA-EK-A2R8-01	44	0	T1	N1	NA	I	G3	48
TCGA-EK-A2RE-01	57	0	T2	N0	NA	II	G2	26
TCGA-EK-A2RM-01	50	0	NA	NA	NA	I	G3	40
TCGA-EK-A3GN-01	27	0	NA	NA	NA	III	G3	47
TCGA-EX-A3L1-01	463	0	T2	N0	M0	II	G3	32
TCGA-EX-A69M-01	253	1	T1	N0	M0	I	G3	62
TCGA-FU-A3HY-01	954	0	T1	N1	NA	I	G2	47
TCGA-FU-A3HZ-01	1103	0	T2	N0	M0	II	G3	64
TCGA-FU-A3NI-01	638	1	T1	N1	NA	I	G2	45
TCGA-FU-A3WB-01	491	0	T2	N0	NA	II	G2	43
TCGA-FU-A5XV-01	321	0	T1	N1	NA	III	G3	32
TCGA-GH-A9DA-01	540	0	T1	N0	NA	I	G3	27
TCGA-IR-A3L7-01	4483	0	T1	N0	M0	I	G3	37
TCGA-IR-A3LC-01	3935	0	T1	N0	M0	I	G3	40
TCGA-JW-A5VG-01	834	0	T2	NA	NA	II	G3	35
TCGA-JW-A5VH-01	100	1	T4	NA	M1	IV	G2	53
TCGA-JW-A5VJ-01	652	0	T2	NA	NA	II	G3	56
TCGA-JW-A5VK-01	623	0	T1	NA	NA	I	G3	43
TCGA-JX-A3PZ-01	642	1	T1	N0	M0	I	G2	25
TCGA-JX-A5QV-01	636	0	T1	N0	M0	I	G3	37
TCGA-LP-A4AU-01	343	0	T2	N1	M0	III	G3	35
TCGA-LP-A4AW-01	27	0	T1	N0	M0	I	G1	52
TCGA-MA-AA3X-01	617	0	T3	NA	NA	III	G2	50
TCGA-MA-AA41-01	279	0	T2	N1	M1	II	G2	33
TCGA-Q1-A6DT-01	275	1	NA	NA	NA	I	NA	55
TCGA-Q1-A73O-01	428	0	NA	NA	NA	I	NA	37
TCGA-UC-A7PD-01	355	1	T1	N0	M0	I	G2	21
TCGA-UC-A7PG-01	370	1	T3	N1	NA	III	G1	44
TCGA-VS-A8EC-01	1415	0	T3	NA	M0	III	G2	55
TCGA-VS-A8EK-01	829	1	T4	NA	M0	IV	G2	65
TCGA-VS-A8QH-01	1210	1	NA	NA	NA	I	G2	76
TCGA-VS-A94X-01	506	1	T2	NA	NA	II	G2	40
TCGA-VS-A94Y-01	144	1	T2	NA	NA	II	NA	47
TCGA-VS-A950-01	1221	0	T3	NA	NA	III	G3	42
TCGA-VS-A953-01	477	1	T4	NA	NA	IV	NA	63
TCGA-VS-A9UI-01	1372	1	T2	NA	NA	II	NA	76
TCGA-VS-A9UL-01	442	1	T3	NA	NA	III	G3	79
TCGA-VS-A9UU-01	442	0	T2	NA	NA	II	G1	42
TCGA-VS-A9V0-01	573	0	T1	NA	NA	I	G3	58
TCGA-VS-A9V1-01	157	1	T3	NA	NA	IV	G2	46
TCGA-VS-A9V4-01	132	1	T4	NA	NA	IV	G2	63
TCGA-ZJ-A8QQ-01	2056	0	T1	N0	M0	II	NA	24
TCGA-ZJ-A8QR-01	582	1	NA	NA	NA	I	NA	38
TCGA-ZJ-AAX4-01	21	0	T2	N0	M0	II	G3	85
TCGA-C5-A1BE-01	2094	1	T1	N1	NA	I	G2	64
TCGA-C5-A1M7-01	1409	0	T1	N0	NA	I	G2	37
TCGA-C5-A1MI-01	1083	1	T1	N1	M0	I	G2	50
TCGA-C5-A1MP-01	109	0	T1	N1	NA	I	G3	34
TCGA-C5-A7X3-01	284	1	NA	NA	NA	III	G2	70
TCGA-DS-A0VM-01	3589	0	T1	N1	M0	I	G3	51
TCGA-DS-A1OC-01	376	0	T1	N1	M0	I	G2	47
TCGA-DS-A7WF-01	492	1	T1	N0	NA	I	G3	41
TCGA-EA-A1QS-01	1203	0	T1	N0	M0	I	G2	46
TCGA-EK-A2RJ-01	53	0	T1	N0	NA	I	G3	51
TCGA-EX-A69L-01	602	0	T1	N0	M0	I	G3	41
TCGA-EX-A8YF-01	473	0	T2	N0	M0	I	G3	44
TCGA-FU-A23L-01	725	0	T2	N0	NA	II	G3	60
TCGA-FU-A3TX-01	45	0	T1	N0	M0	I	G3	78
TCGA-HM-A3JK-01	632	0	T2	N1	NA	II	G3	64
TCGA-HM-A6W2-01	287	0	T2	N0	M1	IV	G3	34
TCGA-IR-A3LA-01	4172	0	T1	N0	M0	I	G3	60
TCGA-IR-A3LB-01	2032	1	T1	N0	M0	I	G3	53
TCGA-IR-A3LH-01	2394	0	T2	N0	M0	II	G4	49
TCGA-LP-A5U2-01	9	0	T2	N1	NA	III	G3	30
TCGA-LP-A5U3-01	25	0	T1	N0	M0	I	G3	40
TCGA-MU-A5YI-01	1053	0	T1	NA	NA	I	G2	60
TCGA-MY-A5BF-01	634	0	T2	N0	NA	II	G1	68
TCGA-PN-A8MA-01	90	0	T2	N0	M0	II	G3	43
TCGA-R2-A69V-01	596	0	T1	N0	M0	I	G3	42
TCGA-VS-A8QM-01	951	1	NA	NA	M1	IV	NA	47
TCGA-C5-A1M9-01	1065	1	T3	N1	M0	I	G3	46
TCGA-C5-A1MJ-01	14	1	T1	N0	NA	I	G2	61
TCGA-C5-A2LZ-01	3046	1	NA	NA	NA	III	G2	65
TCGA-C5-A7X8-01	83	0	T2	N1	M0	I	G2	35
TCGA-C5-A8YQ-01	715	1	NA	NA	NA	I	G2	79
TCGA-C5-A8ZZ-01	636	0	NA	NA	NA	II	G2	41
TCGA-DG-A2KH-01	34	0	T1	N0	M0	I	NA	25
TCGA-DS-A3LQ-01	699	0	T3	N1	M0	III	G3	46
TCGA-DS-A7WH-01	533	0	T1	N0	NA	I	G2	34
TCGA-EA-A439-01	965	0	T2	N0	M0	II	G3	50
TCGA-EA-A5ZE-01	829	0	T1	N0	M0	I	G3	54
TCGA-EA-A6QX-01	730	0	T1	N1	M0	III	G3	49
TCGA-EK-A2PL-01	13	0	NA	NA	NA	III	NA	36
TCGA-EK-A2R7-01	27	0	T1	N1	M0	I	G3	45
TCGA-EK-A2RL-01	1453	1	T1	N1	NA	I	G2	32
TCGA-EK-A3GK-01	15	0	T1	N0	NA	I	G3	33
TCGA-EX-A1H5-01	619	0	T2	N1	NA	II	G3	58
TCGA-EX-A449-01	447	0	T1	NA	M1	IV	G1	42
TCGA-FU-A770-01	34	0	T2	N1	NA	III	G2	33
TCGA-HG-A2PA-01	773	0	T1	N0	M0	I	G2	38
TCGA-IR-A3LK-01	908	1	T1	N0	M0	I	G3	69
TCGA-LP-A4AX-01	380	0	T1	N0	M0	I	G3	45
TCGA-MA-AA3Y-01	542	0	T1	N0	M0	I	G3	48
TCGA-MY-A913-01	524	0	NA	N0	M1	II	G3	28
TCGA-Q1-A73S-01	688	0	T1	N1	NA	I	G2	33
TCGA-RA-A741-01	444	0	NA	NA	NA	II	NA	34
TCGA-VS-A8EG-01	1386	0	T1	NA	M0	I	NA	36
TCGA-VS-A8EH-01	986	0	T3	NA	M0	III	G2	56
TCGA-VS-A8QA-01	1099	0	T1	N0	NA	I	NA	44
TCGA-VS-A8QC-01	350	1	NA	NA	NA	IV	G2	51
TCGA-VS-A8QF-01	1800	0	NA	NA	NA	II	G2	42
TCGA-VS-A952-01	1778	0	T1	N0	NA	I	G2	66
TCGA-VS-A957-01	1688	0	T1	NA	NA	I	G3	64
TCGA-VS-A959-01	1561	0	T2	NA	NA	II	G3	76
TCGA-VS-A9U6-01	1320	0	T4	NA	M1	IV	NA	52
TCGA-VS-A9UB-01	911	0	T2	N0	NA	II	G3	54
TCGA-VS-A9UJ-01	52	1	T2	NA	NA	II	NA	55
TCGA-VS-A9UO-01	1456	0	T2	N0	NA	II	G2	43
TCGA-VS-A9UP-01	1444	0	T2	NA	NA	II	G3	43
TCGA-VS-A9V3-01	540	0	T4	NA	NA	IV	G3	62
TCGA-VS-A9V5-01	494	1	T2	NA	NA	II	G2	50
TCGA-2W-A8YY-01	533	0	T2	N0	M0	I	G3	51
TCGA-C5-A1BM-01	2520	1	T2	N1	NA	I	G2	78
TCGA-C5-A1MK-01	74	1	NA	NA	NA	III	G3	79
TCGA-C5-A2LT-01	2226	0	T1	N0	M0	I	G3	38
TCGA-C5-A2LV-01	2234	0	T1	N1	NA	I	G3	36
TCGA-C5-A2LY-01	2383	0	T1	N0	M0	I	G2	30
TCGA-C5-A3HD-01	1582	0	NA	NA	NA	II	G2	51
TCGA-C5-A3HL-01	621	0	T1	N0	NA	I	G2	76
TCGA-C5-A7CH-01	4694	0	NA	NA	NA	II	G2	43
TCGA-C5-A7CK-01	4086	1	NA	NA	NA	IV	G2	58
TCGA-C5-A7X5-01	414	1	NA	NA	NA	IV	G3	72
TCGA-C5-A8XJ-01	4467	0	NA	NA	NA	I	NA	74
TCGA-C5-A901-01	518	0	NA	N1	NA	NA	G2	44
TCGA-C5-A902-01	149	0	NA	NA	NA	I	G3	35
TCGA-DG-A2KK-01	2496	0	T1	N1	M0	III	G3	51
TCGA-EA-A3HT-01	954	0	T1	N0	M0	I	G1	68
TCGA-EA-A4BA-01	755	0	T1	N0	M0	I	G2	49
TCGA-EA-A78R-01	410	0	T1	NA	M0	I	G2	54
TCGA-EK-A2H0-01	1847	0	NA	NA	NA	II	G3	24
TCGA-EK-A2H1-01	799	0	NA	NA	NA	I	G3	20
TCGA-EK-A2IP-01	202	0	T1	N0	NA	I	G3	28
TCGA-EK-A2IR-01	3442	0	T1	N0	NA	I	G3	48
TCGA-EK-A2PG-01	46	0	NA	NA	NA	NA	G3	88
TCGA-EK-A2PI-01	586	0	NA	NA	NA	III	G2	44
TCGA-EK-A2RB-01	9	0	NA	NA	NA	IV	G3	48
TCGA-EK-A2RN-01	71	0	T2	N1	NA	I	G2	45
TCGA-EK-A2RO-01	2	0	NA	NA	NA	II	G1	59
TCGA-EK-A3GJ-01	3	0	T1	N0	NA	I	G3	51
TCGA-FU-A2QG-01	579	0	T1	N0	NA	I	G2	29
TCGA-FU-A57G-01	1078	0	T1	N0	NA	I	G2	49
TCGA-JW-A5VI-01	747	0	T2	NA	NA	II	G3	45
TCGA-JW-A69B-01	863	0	T1	NA	NA	I	NA	44
TCGA-MA-AA43-01	346	0	T3	NA	NA	III	G3	48
TCGA-Q1-A6DW-01	534	0	NA	NA	NA	I	NA	44
TCGA-Q1-A73R-01	567	0	NA	NA	NA	I	NA	45
TCGA-VS-A8EB-01	305	1	T3	NA	M1	III	NA	41
TCGA-VS-A8Q9-01	1630	0	NA	NA	NA	I	G2	79
TCGA-VS-A9UC-01	825	0	T2	NA	NA	II	G2	32
TCGA-VS-A9UM-01	829	1	T3	NA	NA	IV	G2	39
TCGA-VS-A9UR-01	793	0	T2	NA	NA	II	NA	53
TCGA-VS-A9UT-01	482	0	T1	N1	NA	I	G3	72
TCGA-VS-A9UY-01	555	1	T1	NA	NA	IV	G2	29
TCGA-ZJ-AAXA-01	43	0	T1	N0	NA	I	G2	64
TCGA-ZJ-AAXU-01	5	0	T2	N0	M0	II	G2	51
TCGA-BI-A0VR-01	1505	0	T2	N1	M0	III	G3	53
TCGA-BI-A0VS-01	1735	0	T1	N0	M0	I	G3	48
TCGA-C5-A1BI-01	1112	0	NA	NA	NA	III	G2	31
TCGA-C5-A1BK-01	5385	0	T1	N0	NA	I	G2	36
TCGA-C5-A1BQ-01	604	1	NA	NA	NA	III	G2	65
TCGA-C5-A1ME-01	1756	0	T1	N0	M0	I	G1	40
TCGA-C5-A1MF-01	1617	0	T1	N0	NA	I	G2	49
TCGA-C5-A1MH-01	1186	1	NA	NA	NA	III	G3	71
TCGA-C5-A1MQ-01	1031	0	T2	N0	M0	II	G2	35
TCGA-C5-A2LX-01	2526	0	T2	N1	NA	I	G2	54
TCGA-C5-A2M1-01	1169	0	T1	N0	NA	I	G2	37
TCGA-C5-A3HE-01	548	0	T1	N0	M0	I	G3	44
TCGA-C5-A7CG-01	6408	0	T1	N0	NA	I	G2	55
TCGA-C5-A7CJ-01	3097	1	T2	N1	NA	II	G2	42
TCGA-C5-A8XI-01	254	0	T1	N0	NA	I	G3	69
TCGA-DG-A2KJ-01	2893	0	T1	N1	M0	III	G3	50
TCGA-DG-A2KM-01	1946	0	T1	N1	M0	I	G2	46
TCGA-DR-A0ZM-01	1791	0	T2	N0	M0	III	G2	61
TCGA-DS-A0VN-01	3609	0	T1	N0	M0	I	G2	47
TCGA-DS-A1OD-01	3874	0	T1	N0	M0	I	G3	49
TCGA-DS-A5RQ-01	512	0	T1	N0	NA	I	G2	80
TCGA-EA-A1QT-01	1243	0	T1	N0	M0	I	G2	47
TCGA-EA-A3HQ-01	1136	0	T2	N0	M0	II	G2	60
TCGA-EA-A3HU-01	1013	0	T2	N0	M0	II	G2	43
TCGA-EA-A3QD-01	397	0	T1	N1	M0	III	G3	59
TCGA-EA-A3Y4-01	1122	0	T1	N0	M0	I	G3	40
TCGA-EK-A2PK-01	12	0	NA	NA	NA	I	G3	43
TCGA-EK-A2R9-01	4	0	T1	N0	NA	I	G3	58
TCGA-EK-A2RA-01	1246	0	T2	N0	NA	II	G3	74
TCGA-EK-A2RK-01	13	0	T1	N0	NA	I	G3	67
TCGA-FU-A23K-01	372	0	T1	N1	NA	III	G3	28
TCGA-FU-A3TQ-01	795	0	T2	N1	NA	III	G2	55
TCGA-FU-A3YQ-01	861	0	T1	N0	NA	I	G1	35
TCGA-HM-A4S6-01	454	0	T1	N1	NA	III	G3	51
TCGA-JW-A852-01	252	1	T2	N1	NA	II	G2	42
TCGA-JX-A3Q0-01	6375	0	T3	N0	M0	III	G2	63
TCGA-JX-A3Q8-01	1357	0	T1	N0	NA	I	G3	40
TCGA-LP-A7HU-01	406	0	T2	N0	M0	II	G3	53
TCGA-MA-AA42-01	259	0	T2	N0	M0	II	G3	75
TCGA-MY-A5BE-01	1066	0	T1	N0	NA	I	G3	42
TCGA-Q1-A5R2-01	499	0	NA	NA	NA	NA	G3	64
TCGA-Q1-A6DV-01	491	0	T1	N0	M0	I	G2	36
TCGA-Q1-A73Q-01	284	0	NA	NA	NA	I	NA	46
TCGA-UC-A7PF-01	2859	1	T1	N1	M0	I	G2	44
TCGA-VS-A8EI-01	729	0	T3	NA	M0	II	NA	38
TCGA-VS-A8EJ-01	607	1	T2	NA	M1	II	G3	60
TCGA-VS-A8EL-01	1992	0	T2	NA	M0	II	G3	38
TCGA-VS-A94W-01	1243	0	T2	N1	NA	II	G2	39
TCGA-VS-A94Z-01	1015	0	T2	NA	NA	II	G2	38
TCGA-VS-A958-01	1525	0	T2	NA	NA	II	G2	46
TCGA-VS-A9U7-01	1472	0	T1	N1	M0	I	G3	30
TCGA-VS-A9UD-01	739	0	T3	NA	NA	III	G2	73
TCGA-VS-A9UH-01	1427	0	T4	NA	NA	IV	NA	53
TCGA-VS-A9UQ-01	1263	0	T1	N0	NA	I	G2	32
TCGA-VS-A9UZ-01	2044	0	T1	N0	NA	I	G2	61
TCGA-VS-AA62-01	469	1	T2	NA	NA	II	G2	51
TCGA-WL-A834-01	791	0	T1	N1	NA	NA	G3	57
TCGA-XS-A8TJ-01	890	0	T1	N1	M0	I	G2	41
TCGA-BI-A20A-01	720	0	T1	N0	M0	I	G3	49
TCGA-C5-A1BJ-01	4385	0	NA	NA	NA	II	G2	34
TCGA-C5-A1BL-01	5271	0	NA	NA	NA	I	G2	32
TCGA-C5-A1M5-01	2052	1	T1	N0	M0	I	G2	53
TCGA-C5-A2LS-01	1345	0	T1	N0	M0	I	G1	37
TCGA-C5-A2M2-01	1011	1	NA	NA	NA	I	G2	56
TCGA-C5-A3HF-01	543	1	NA	NA	NA	I	G2	24
TCGA-C5-A7CO-01	4482	0	NA	NA	NA	I	G2	68
TCGA-C5-A7UE-01	4738	0	NA	NA	NA	I	G2	45
TCGA-C5-A7UI-01	2888	1	T1	N0	NA	I	G3	42
TCGA-C5-A7XC-01	1551	0	T1	N0	M0	I	G2	26
TCGA-C5-A905-01	4879	0	T1	N0	NA	I	G2	37
TCGA-DS-A0VL-01	1692	1	T1	N0	M0	I	G2	25
TCGA-DS-A1OA-01	879	1	T1	N1	M0	I	G3	77
TCGA-DS-A7WI-01	252	1	T2	N1	NA	II	G2	43
TCGA-EA-A3HS-01	959	0	T1	N0	M0	I	G1	35
TCGA-EA-A3QE-01	761	0	T1	N0	M0	I	G2	45
TCGA-EA-A43B-01	791	0	T1	N0	M0	I	G2	43
TCGA-EA-A44S-01	369	0	T2	N1	M0	III	G2	31
TCGA-EK-A2RC-01	129	0	NA	NA	NA	I	G3	33
TCGA-EX-A1H6-01	241	0	T1	N0	NA	I	G1	38
TCGA-FU-A3EO-01	490	0	T2	N0	NA	II	G2	55
TCGA-FU-A40J-01	426	0	T2	N1	NA	III	G3	38
TCGA-HM-A3JJ-01	659	1	T1	N1	NA	I	G3	40
TCGA-IR-A3LF-01	2949	0	T1	N0	M0	I	G2	64
TCGA-IR-A3LI-01	2493	0	T2	N1	M1	IV	G2	48
TCGA-IR-A3LL-01	1106	0	T1	N0	M0	I	G2	60
TCGA-JW-A5VL-01	474	0	T1	NA	NA	I	G1	37
TCGA-JW-AAVH-01	552	0	T1	N0	M0	I	G2	46
TCGA-MA-AA3W-01	685	0	T1	N1	M0	I	G3	54
TCGA-MA-AA3Z-01	595	0	T1	N0	M0	I	NA	43
TCGA-MU-A51Y-01	854	0	T2	N0	NA	II	G2	27
TCGA-MU-A8JM-01	607	0	T1	N0	NA	I	G2	46
TCGA-MY-A5BD-01	1667	0	T2	N0	M0	II	G1	62
TCGA-Q1-A5R1-01	474	0	T1	N0	NA	I	G2	32
TCGA-Q1-A5R3-01	485	0	NA	NA	NA	NA	G2	56
TCGA-Q1-A73P-01	483	0	T1	N0	NA	I	G1	45
TCGA-UC-A7PI-01	2114	0	T1	N0	NA	I	G1	44
TCGA-VS-A8Q8-01	978	1	T1	N0	NA	I	G2	26
TCGA-VS-A954-01	1714	0	T3	NA	NA	III	G2	67
TCGA-VS-A9U5-01	1535	0	T2	NA	NA	II	G3	57
TCGA-VS-A9UV-01	104	1	T4	NA	NA	IV	NA	74
TCGA-VS-A9V2-01	555	0	T1	N0	NA	I	G2	29
TCGA-ZX-AA5X-01	119	0	NA	NA	NA	III	G2	64
